# Supplementary material for: The Association of Sex with Unplanned Cardiac Readmissions following Percutaneous Coronary Intervention in Australia: Results from a Multicentre Outcomes Registry (GenesisCare Cardiovascular Outcomes Registry)
Source: J Clin Med. 2022 Nov 21;11(22):6866. doi: 10.3390/jcm11226866 (PMC9692358; doi:10.3390/jcm11226866)
Supplement: Supplementary file 1 [file jcm-11-06866-s001.zip]

Archive with 1 entries (1 files):
- jcm-2036741-supplementary.pdf
